# Supplementary material for: Prevalence and socio-behavioral determinants of early childhood caries in children 1–5- year- old in Iran
Source: PLoS One. 2023 Nov 27;18(11):e0293428. doi: 10.1371/journal.pone.0293428 (PMC10681183; doi:10.1371/journal.pone.0293428)
Supplement: S1 Data — (XLSX) [file pone.0293428.s003.xlsx]

## Sheet: MiniDta
SampleID	Location	Gender	AgeGroup	FatherEducation	MotherEducation	SES	Snack_Drink	Meals	BrushFreq	FlourideToothpaste	PlaqueScore_Ordinal	ECC_Binary	dmft_Score	dmfs_Score
11045	1	1	4	1	2	1	2	3	3	1	3	1	12	36
11110	1	1	5	1	1	3	2	3	3	0	3	1	14	63
44119	1	1	4	2	3	3	2	3	3	1	3	1	8	23
11088	1	2	5	3	3	2	2	4	2	1	3	1	6	17
11103	1	1	5	2	2	1	2	4	2	0	3	1	11	47
11120	1	1	5	3	3	2	2	5	2	1	3	0	0	0
11129	1	2	5	3	3	2	2	4	2	0	3	1	7	24
11156	1	1	3	3	3	3	1	4	2	0	3	1	1	3
11170	1	1	2	3	3	3	2	3	2	0	3	1	2	2
11193	2	1	4	2	2	3	2	4	2	1	3	1	1	1
33104	1	1	4	2	2	3	2	4	2	0	3	1	3	7
33243	1	2	5	3	3	2	2	4	2	1	3	1	6	17
44101	1	1	4	3	3	3	2	4	2	1	3	1	4	8
44105	1	1	4	2	2	3	2	4	2	0	3	1	3	7
11080	1	2	5	3	2	2	2	4	1	1	3	0	0	0
11119	1	1	2	3	4	2	2	4	1	0	3	1	2	4
11143	1	2	3	3	3	2	1	5	1	1	3	1	6	16
11144	1	1	3	3	3	2	2	5	1	1	3	0	0	0
11173	1	1	2	4	4	3	2	3	1	1	3	1	1	1
11203	2	1	5	3	3	2	2	3	1	1	3	1	7	21
11229	2	2	5	1	1	2	2	4	1	0	3	1	8	23
11234	2	2	4	2	3	1	2	3	1	0	3	1	2	2
22078	1	2	4	3	#NULL!	2	2	3	1	1	3	1	2	4
22173	2	2	5	2	2	2	1	3	1	1	3	1	7	12
33014	1	2	4	2	3	3	2	5	1	1	3	1	7	12
33218	2	2	5	3	3	2	2	3	1	1	3	1	7	21
11040	1	2	5	0	0	3	0	3	0	0	3	1	10	38
11052	1	1	4	2	0	2	2	3	0	0	3	1	12	50
11059	1	2	5	3	3	2	2	2	0	0	3	1	3	3
11075	1	1	3	0	0	1	2	4	0	0	3	1	11	22
11077	1	2	5	2	2	2	2	4	0	0	3	1	10	41
11079	1	2	5	2	2	2	2	5	0	1	3	1	13	53
11083	1	1	5	1	1	2	2	5	0	0	3	1	10	42
11094	1	2	5	1	3	3	2	3	0	0	3	1	11	47
11095	1	2	5	2	2	3	2	3	0	0	3	1	7	14
11108	1	2	5	1	1	1	1	4	0	0	3	1	15	50
11122	1	2	2	2	3	3	2	3	0	1	3	0	0	0
11141	1	1	2	2	2	1	2	5	0	0	3	0	0	0
11168	1	2	2	4	3	3	2	4	0	1	3	1	3	5
11179	2	2	4	2	1	1	0	4	0	0	3	1	9	23
11181	2	1	2	2	2	3	2	4	0	0	3	1	4	14
11183	2	1	3	2	2	4	2	4	0	1	3	1	4	14
11184	2	2	3	1	1	3	2	3	0	0	3	0	0	0
11206	2	2	3	2	2	2	1	5	0	0	3	1	1	2
11209	2	2	4	2	2	2	1	3	0	0	3	1	5	13
11210	2	1	4	2	2	2	2	5	0	0	3	1	5	12
11211	2	2	5	0	0	2	2	3	0	0	3	1	4	13
11218	2	2	4	1	1	3	2	3	0	0	3	1	8	16
11222	2	2	3	2	0	3	2	4	0	0	3	1	6	10
11225	2	1	4	1	1	2	0	4	0	0	3	1	7	20
11247	2	1	5	2	2	3	0	4	0	0	3	1	7	19
11253	2	2	4	3	2	3	0	4	0	0	3	1	7	7
11256	2	2	3	1	1	3	2	4	0	0	3	1	4	15
11267	2	1	4	1	1	3	2	4	0	0	3	1	7	21
22111	2	2	3	2	2	2	2	3	0	1	3	1	6	31
22130	2	2	2	2	2	3	2	4	0	0	3	0	0	0
22134	2	1	2	1	1	2	1	3	0	0	3	1	7	24
22143	2	1	4	2	2	2	2	3	0	0	3	1	11	28
22176	2	2	4	0	0	2	2	3	0	0	3	1	10	33
22188	2	2	1	0	0	3	1	4	0	0	3	0	0	0
33040	1	2	4	4	4	4	2	6	0	1	3	1	13	33
33107	1	2	4	3	2	2	2	3	0	0	3	1	7	12
33199	2	1	4	1	1	3	2	4	0	0	3	1	7	21
33203	2	2	3	1	1	3	2	4	0	0	3	1	4	15
33211	2	2	4	2	0	3	2	4	0	0	3	1	6	10
33215	2	2	5	0	0	2	2	3	0	0	3	1	4	13
33216	2	2	4	2	2	2	1	3	0	0	3	1	5	13
33217	2	1	3	2	2	2	1	5	0	0	3	1	1	2
33221	2	2	3	1	1	3	2	3	0	0	3	0	0	0
33240	1	2	2	2	3	3	2	3	0	1	3	0	0	0
44095	1	2	4	3	2	2	2	3	0	0	3	1	7	12
44229	2	1	2	2	1	2	0	4	0	0	3	1	9	32
11046	1	2	4	1	1	2	2	4	3	1	2	1	8	27
11154	1	1	3	4	3	3	2	3	3	1	2	0	0	0
11159	1	1	5	4	3	4	2	4	3	1	2	0	0	0
11175	1	2	5	4	4	4	0	3	3	1	2	1	9	42
11231	2	1	5	2	2	3	2	5	3	1	2	1	7	20
22168	2	1	3	3	3	3	1	3	3	1	2	0	0	0
33018	1	1	4	3	3	2	1	3	3	1	2	0	0	0
33224	1	2	5	4	4	4	0	3	3	1	2	1	9	42
44039	1	2	4	3	3	2	2	3	3	1	2	1	5	9
44064	1	1	5	2	2	2	2	5	3	0	2	1	12	42
44104	1	1	4	3	3	3	2	4	3	1	2	1	14	43
44158	2	1	4	2	2	3	1	3	3	1	2	0	0	0
44173	1	2	4	1	2	3	2	5	3	1	2	1	8	28
44180	2	2	4	2	2	3	2	5	3	1	2	1	1	2
11015	1	2	5	2	2	2	2	5	2	1	2	1	6	18
11019	1	2	4	3	2	2	2	4	2	1	2	1	6	12
11038	1	1	4	1	1	1	0	4	2	1	2	1	4	8
11039	1	1	4	2	2	2	2	4	2	1	2	1	5	6
11055	1	1	5	3	3	3	2	4	2	0	2	0	0	0
11089	1	2	5	2	2	3	2	5	2	1	2	1	6	15
11101	1	1	5	1	1	3	2	4	2	0	2	1	12	49
11102	1	2	5	2	3	2	1	4	2	0	2	1	5	12
11123	1	2	4	3	3	3	0	5	2	1	2	0	0	0
11127	1	2	4	3	3	3	2	5	2	1	2	1	2	2
11134	1	1	5	2	2	3	2	4	2	0	2	1	2	5
11165	1	2	4	3	3	3	2	4	2	1	2	0	0	0
11176	1	1	2	3	3	2	1	5	2	0	2	1	1	1
11199	2	2	5	1	1	2	2	4	2	0	2	1	8	17
11207	2	2	5	2	2	1	0	3	2	1	2	1	3	6
11230	2	2	5	0	0	2	2	4	2	0	2	1	6	19
11243	2	1	5	1	1	3	0	3	2	0	2	1	4	9
11259	2	1	3	2	2	3	2	5	2	0	2	1	4	14
11262	2	1	4	2	2	3	2	5	2	0	2	1	4	4
22029	1	1	5	4	3	2	1	3	2	1	2	1	2	10
22071	1	2	3	2	3	2	2	4	2	1	2	1	8	38
22085	1	2	5	2	2	2	2	2	2	1	2	1	8	30
22112	2	1	1	1	1	1	1	3	2	0	2	0	0	0
22118	2	1	3	1	1	2	1	3	2	1	2	1	2	9
22150	2	2	4	2	2	1	1	4	2	0	2	1	2	8
22161	2	1	5	2	2	3	0	3	2	0	2	1	3	7
22175	2	1	4	0	0	2	0	3	2	1	2	1	10	39
22191	1	1	2	2	2	2	0	4	2	1	2	0	0	0
22201	1	2	2	3	2	3	1	3	2	1	2	1	9	29
33009	1	1	4	2	2	3	2	3	2	1	2	1	7	16
33017	1	1	4	3	3	3	1	5	2	1	2	1	2	6
33035	1	2	5	2	2	3	2	4	2	0	2	1	10	24
33036	1	2	5	4	4	3	0	4	2	1	2	0	0	0
33038	1	1	5	4	3	2	2	4	2	1	2	1	7	22
33039	1	1	4	3	3	3	2	3	2	0	2	1	16	62
33070	2	1	2	3	3	3	2	4	2	0	2	1	10	18
33071	2	1	3	3	2	2	2	4	2	0	2	1	4	16
33085	2	2	2	2	3	1	1	3	2	0	2	1	4	4
33091	1	1	2	3	2	3	1	5	2	0	2	0	0	0
33092	1	1	4	2	2	1	2	4	2	0	2	1	1	1
33100	1	1	4	4	3	3	2	3	2	0	2	1	2	5
33101	1	2	4	3	2	2	2	3	2	1	2	1	2	2
33102	1	2	4	4	3	3	2	5	2	1	2	1	11	33
33105	1	2	4	3	3	2	2	5	2	1	2	1	9	19
33110	1	1	3	3	3	2	2	3	2	1	2	1	1	1
33113	1	1	3	4	4	4	2	5	2	0	2	0	0	0
33115	1	1	3	4	4	3	2	5	2	0	2	0	0	0
33118	1	1	3	4	4	3	2	3	2	1	2	1	4	15
33124	1	1	5	2	3	3	2	3	2	1	2	1	6	14
33126	1	1	5	3	2	2	2	4	2	1	2	1	12	36
33127	1	2	3	3	3	2	2	4	2	1	2	1	3	7
33132	1	2	2	3	3	2	2	4	2	1	2	0	0	0
33145	1	2	4	2	2	2	2	4	2	1	2	1	9	29
33152	1	1	5	4	3	2	2	3	2	1	2	1	7	16
33162	1	1	2	2	2	2	0	4	2	1	2	0	0	0
33223	1	1	2	3	3	2	1	5	2	0	2	1	1	1
33238	1	2	4	3	3	3	2	5	2	1	2	1	2	2
44001	1	1	4	3	4	3	1	5	2	1	2	1	10	30
44007	1	1	5	4	3	2	2	3	2	1	2	1	7	16
44014	1	1	2	4	4	4	2	5	2	0	2	1	4	10
44015	1	2	4	2	2	2	2	4	2	1	2	1	9	29
44035	1	1	5	4	4	2	2	3	2	0	2	0	0	0
44036	1	1	4	4	4	3	2	4	2	0	2	1	4	5
44041	1	2	3	2	3	2	2	4	2	0	2	1	7	20
44046	1	2	2	3	3	2	2	4	2	1	2	0	0	0
44051	1	2	3	3	4	3	2	3	2	1	2	1	7	8
44053	1	2	3	3	3	2	2	4	2	1	2	1	3	7
44056	1	1	5	3	2	2	2	4	2	1	2	1	12	36
44058	1	1	5	2	3	3	2	3	2	1	2	1	6	14
44059	1	2	3	4	3	2	2	3	2	1	2	1	1	4
44062	1	1	4	2	2	3	1	5	2	1	2	0	0	0
44068	1	1	2	3	3	2	1	4	2	0	2	1	8	24
44073	1	1	3	4	4	3	2	3	2	1	2	1	4	15
44080	1	1	3	4	4	3	2	5	2	0	2	0	0	0
44082	1	1	3	4	4	4	2	5	2	0	2	0	0	0
44084	1	1	3	2	2	2	2	4	2	1	2	1	8	20
44088	1	2	3	4	4	3	2	5	2	0	2	0	0	0
44091	1	1	3	3	3	2	2	3	2	1	2	0	0	0
44092	1	1	3	3	3	2	2	3	2	1	2	1	1	1
44098	1	2	4	3	3	2	2	5	2	1	2	1	9	19
44099	1	1	4	4	3	3	2	3	2	1	2	0	0	0
44103	1	2	4	3	3	4	2	5	2	1	2	0	0	0
44107	1	1	3	3	3	2	2	3	2	0	2	1	6	18
44108	1	1	4	4	3	3	2	5	2	1	2	1	11	33
44109	1	2	4	3	2	2	2	3	2	1	2	1	2	2
44110	1	1	4	4	3	3	2	3	2	0	2	1	2	5
44113	1	2	4	4	4	3	2	5	2	0	2	0	0	0
44117	1	1	4	4	4	3	2	4	2	0	2	1	7	23
44120	1	2	5	4	3	3	2	3	2	1	2	1	6	20
44127	1	2	4	2	2	1	2	4	2	0	2	1	1	1
44129	1	1	2	3	2	3	1	5	2	0	2	0	0	0
44142	2	2	2	2	3	1	1	3	2	0	2	1	4	4
44153	2	2	3	2	2	2	2	6	2	1	2	1	1	3
44155	2	2	5	3	2	3	2	5	2	1	2	1	5	12
44166	2	1	2	3	3	2	2	3	2	0	2	1	2	2
44176	2	1	5	2	2	2	2	4	2	0	2	1	8	21
44178	2	1	3	3	2	2	2	4	2	0	2	1	4	16
44179	2	1	2	3	3	3	2	4	2	0	2	1	10	18
44184	2	2	4	2	1	3	2	3	2	1	2	1	6	16
44189	2	1	4	3	3	3	2	4	2	1	2	1	10	23
44194	2	1	4	2	2	2	2	5	2	1	2	1	12	20
44197	2	1	4	2	2	2	2	4	2	0	2	1	7	20
44203	2	1	3	2	3	3	2	3	2	1	2	1	2	6
44205	2	1	5	2	1	1	2	4	2	0	2	1	2	7
44213	2	1	4	2	2	1	2	3	2	0	2	1	10	37
11005	1	2	4	4	3	3	1	5	1	0	2	1	5	9
11007	1	2	5	2	3	4	2	3	1	1	2	1	10	38
11035	1	1	4	3	3	2	2	4	1	1	2	1	3	10
11048	1	1	5	2	2	3	2	4	1	0	2	1	4	4
11064	1	2	5	3	3	2	2	3	1	1	2	1	3	11
11069	1	1	3	2	2	2	2	3	1	0	2	1	3	4
11084	1	2	5	2	2	3	1	3	1	1	2	1	4	10
11085	1	1	5	2	2	3	2	3	1	0	2	1	4	14
11107	1	2	3	2	2	3	1	3	1	0	2	1	1	5
11112	1	2	5	1	1	2	2	4	1	1	2	1	4	16
11114	1	2	5	0	0	3	1	4	1	1	2	1	3	10
11216	2	2	5	2	2	2	2	4	1	1	2	1	9	27
11257	2	1	4	2	2	2	2	4	1	0	2	1	3	10
11258	2	1	4	0	0	2	2	4	1	0	2	1	10	28
11281	2	1	3	3	3	3	0	4	1	0	2	1	4	13
22012	1	1	5	2	2	1	2	4	1	1	2	1	9	19
22044	1	2	1	3	3	2	2	4	1	0	2	0	0	0
22074	1	2	4	2	3	2	1	5	1	0	2	0	0	0
22076	1	2	4	2	2	2	2	3	1	0	2	0	0	0
22082	1	2	2	3	3	2	2	4	1	1	2	0	0	0
22083	1	1	5	2	2	2	1	4	1	1	2	1	10	39
22095	1	2	3	4	4	3	2	3	1	0	2	0	0	0
22096	1	2	2	4	3	2	2	3	1	1	2	1	3	9
22103	1	2	4	4	3	2	2	3	1	0	2	0	0	0
22110	2	1	1	0	2	2	1	5	1	0	2	1	5	8
22114	2	1	3	2	1	3	2	3	1	1	2	1	3	11
22124	2	2	4	1	2	2	2	3	1	0	2	1	3	3
22137	2	1	5	1	0	1	2	3	1	1	2	1	11	40
22149	2	2	4	2	2	2	1	3	1	1	2	1	5	14
22164	2	1	5	0	0	1	1	4	1	1	2	1	14	52
22165	2	2	5	0	0	1	1	3	1	1	2	1	18	66
22174	2	2	5	4	2	3	1	3	1	0	2	1	5	16
22179	2	2	2	1	1	2	1	3	1	1	2	1	4	5
22182	2	2	3	0	0	1	1	4	1	0	2	1	2	7
22197	1	2	2	2	2	3	1	4	1	0	2	0	0	0
33004	1	1	5	3	3	3	2	4	1	0	2	1	3	5
33007	1	2	5	2	3	3	2	3	1	0	2	1	7	17
33022	1	2	4	2	2	3	2	4	1	1	2	1	1	2
33030	1	1	4	2	3	3	2	6	1	1	2	1	12	50
33051	1	2	5	3	4	4	2	4	1	1	2	1	16	54
33063	2	1	5	2	2	3	0	4	1	0	2	1	15	64
33087	2	2	4	2	3	3	1	3	1	0	2	1	4	5
33094	1	2	5	4	4	2	2	5	1	0	2	1	3	5
33095	1	2	4	2	2	2	2	3	1	1	2	1	2	7
33097	1	2	5	2	3	3	2	3	1	1	2	1	9	21
33106	1	1	4	3	3	3	2	3	1	1	2	1	4	6
33120	1	1	2	4	3	3	2	4	1	0	2	1	5	5
33121	1	1	5	2	2	2	2	6	1	1	2	1	7	26
33123	1	1	5	4	3	3	2	4	1	0	2	1	11	33
33128	1	2	3	4	4	3	2	3	1	1	2	0	0	0
33130	1	1	3	3	4	2	2	3	1	1	2	1	1	1
33136	1	1	4	4	3	2	2	3	1	1	2	1	6	14
33137	1	2	4	4	4	3	2	5	1	1	2	1	3	8
33139	1	1	5	3	3	3	2	4	1	0	2	1	5	5
33149	1	2	4	3	2	3	2	3	1	0	2	1	11	34
33175	1	2	3	4	4	3	2	3	1	0	2	0	0	0
33183	1	2	1	3	3	2	2	4	1	0	2	0	0	0
33244	1	2	5	2	2	3	1	3	1	1	2	1	4	10
33254	1	1	4	3	3	2	2	4	1	1	2	1	3	10
44002	1	1	3	4	4	3	2	3	1	0	2	1	6	12
44003	1	2	2	2	2	3	2	4	1	0	2	0	0	0
44010	1	2	4	3	2	3	2	3	1	0	2	1	11	34
44017	1	1	1	3	3	2	2	6	1	0	2	1	5	14
44019	1	2	5	2	2	1	2	4	1	1	2	1	2	2
44020	1	2	4	2	3	2	2	3	1	1	2	0	0	0
44031	1	1	5	3	3	3	2	4	1	0	2	1	5	5
44037	1	2	4	4	4	3	2	5	1	1	2	1	3	8
44038	1	2	4	4	3	2	2	3	1	1	2	1	6	14
44048	1	1	3	3	4	2	2	3	1	1	2	1	1	1
44050	1	2	3	4	4	3	2	3	1	1	2	0	0	0
44052	1	1	3	3	3	2	1	3	1	0	2	1	4	13
44060	1	1	5	4	3	3	2	4	1	0	2	1	11	33
44065	1	1	5	2	2	2	2	6	1	1	2	1	7	26
44069	1	1	2	4	3	3	2	4	1	0	2	1	5	5
44072	1	2	2	4	4	3	2	5	1	1	2	1	3	5
44089	1	1	4	3	4	3	2	5	1	1	2	1	3	10
44097	1	2	4	3	3	3	2	3	1	1	2	1	4	6
44118	1	2	5	2	3	3	2	3	1	1	2	1	9	21
44123	1	2	4	2	2	2	2	3	1	1	2	1	2	7
44124	1	2	5	4	4	2	2	5	1	0	2	1	3	5
44136	2	2	4	2	3	3	1	3	1	0	2	1	4	5
44144	2	1	4	2	2	1	2	4	1	0	2	1	10	33
44156	2	1	4	2	3	2	2	5	1	0	2	0	0	0
44190	2	2	5	3	3	2	2	5	1	1	2	1	2	5
44207	2	1	3	2	3	3	2	4	1	0	2	1	1	1
44214	2	2	2	2	2	3	0	3	1	0	2	1	12	36
44215	2	2	5	2	2	3	0	4	1	0	2	1	15	64
44222	2	2	4	2	2	1	1	3	1	1	2	1	8	25
44230	2	1	4	2	2	2	2	4	1	1	2	1	6	11
11033	1	2	5	2	2	3	2	3	0	0	2	1	4	18
11042	1	1	4	2	2	3	2	3	0	0	2	1	10	18
11049	1	2	4	2	3	3	2	5	0	0	2	1	5	21
11050	1	1	5	2	2	2	2	3	0	1	2	1	5	12
11063	1	1	3	2	2	2	2	5	0	1	2	1	2	2
11074	1	1	5	1	1	1	2	3	0	0	2	1	8	19
11078	1	2	1	2	2	3	2	4	0	0	2	0	0	0
11081	1	2	5	2	2	2	2	3	0	1	2	1	5	17
11082	1	2	5	2	2	2	1	4	0	0	2	1	6	27
11087	1	2	4	1	1	2	0	5	0	1	2	1	7	20
11090	1	1	5	2	2	3	2	4	0	1	2	1	13	45
11092	1	1	5	2	2	3	2	4	0	1	2	1	5	13
11093	1	1	5	2	2	2	2	5	0	1	2	1	2	2
11099	1	1	5	1	2	3	2	3	0	0	2	1	16	55
11111	1	1	5	0	0	3	2	5	0	0	2	1	5	17
11116	1	2	5	2	2	3	1	3	0	0	2	1	8	10
11125	1	2	2	3	3	3	2	4	0	0	2	1	2	2
11145	1	1	2	4	3	3	2	3	0	0	2	0	0	0
11149	1	2	4	3	3	2	2	4	0	1	2	1	7	20
11151	1	1	4	2	3	2	2	3	0	0	2	1	3	13
11161	1	1	3	3	3	4	2	5	0	0	2	1	7	14
11164	1	2	5	2	1	2	2	5	0	0	2	1	1	2
11180	2	2	2	2	0	3	2	3	0	1	2	1	4	4
11182	2	1	3	1	1	2	1	3	0	0	2	0	0	0
11185	2	2	5	1	1	3	2	3	0	0	2	1	2	4
11189	2	1	5	2	2	3	2	4	0	0	2	1	6	15
11192	2	1	5	3	2	2	2	4	0	0	2	1	7	21
11194	2	1	5	1	2	2	1	3	0	0	2	1	10	36
11195	2	2	2	2	2	2	2	4	0	0	2	0	0	0
11196	2	2	3	3	2	2	2	4	0	0	2	1	8	8
11197	2	1	5	3	2	2	2	4	0	0	2	1	10	16
11198	2	1	5	1	0	2	0	3	0	0	2	1	8	36
11205	2	2	4	0	0	3	1	4	0	0	2	1	7	23
11208	2	2	3	2	2	2	1	4	0	0	2	1	4	16
11212	2	2	5	3	3	3	2	3	0	0	2	1	7	29
11213	2	2	5	1	1	3	2	3	0	0	2	1	3	12
11217	2	1	2	2	1	4	2	5	0	0	2	1	2	2
11219	2	2	4	1	2	2	2	3	0	0	2	1	10	32
11220	2	1	5	2	2	1	1	5	0	0	2	1	7	22
11221	2	2	4	1	1	2	0	4	0	0	2	1	2	3
11223	2	2	4	0	0	2	2	4	0	0	2	1	4	16
11224	2	1	5	3	2	3	2	3	0	0	2	1	2	3
11226	2	2	5	2	2	3	0	3	0	0	2	1	1	3
11227	2	1	5	2	2	3	2	5	0	0	2	1	2	8
11228	2	2	5	2	2	2	2	4	0	0	2	1	2	9
11232	2	2	5	1	1	2	2	3	0	1	2	1	8	25
11235	2	1	3	2	2	3	2	3	0	0	2	1	6	26
11237	2	2	4	1	1	3	2	3	0	0	2	1	3	13
11238	2	2	2	0	0	3	2	4	0	0	2	0	0	0
11240	2	2	1	2	0	1	2	3	0	0	2	0	0	0
11245	2	2	4	2	2	2	2	3	0	1	2	1	1	3
11246	2	1	1	2	2	2	2	4	0	0	2	1	2	6
11248	2	1	4	2	2	3	2	5	0	0	2	1	7	25
11249	2	1	3	1	1	3	2	4	0	0	2	1	1	3
11251	2	1	1	3	2	3	1	5	0	0	2	0	0	0
11255	2	1	2	3	2	4	0	3	0	0	2	0	0	0
11260	2	2	5	3	3	3	0	3	0	0	2	1	7	19
11264	2	2	4	1	2	4	2	6	0	0	2	1	7	21
11276	2	2	3	3	3	2	2	4	0	1	2	1	2	3
11278	2	2	4	2	2	3	2	5	0	0	2	1	6	6
11280	2	1	3	2	2	3	2	3	0	0	2	1	6	22
11284	2	1	4	1	2	2	2	2	0	0	2	1	5	11
22004	1	1	2	1	3	2	2	4	0	0	2	1	6	6
22020	1	2	4	2	3	2	2	2	0	1	2	0	0	0
22035	1	2	3	4	3	3	2	4	0	1	2	1	1	1
22037	1	1	4	4	4	3	2	4	0	1	2	1	3	8
22066	1	2	4	2	2	2	2	3	0	0	2	0	0	0
22077	1	2	3	4	3	3	2	3	0	1	2	0	0	0
22079	1	1	1	2	3	3	2	6	0	0	2	0	0	0
22080	1	2	2	3	3	3	1	3	0	0	2	0	0	0
22113	2	2	3	3	2	3	2	3	0	0	2	1	7	15
22117	2	1	4	2	2	2	0	4	0	0	2	1	1	4
22120	2	2	4	2	2	3	1	3	0	0	2	1	6	13
22121	2	1	3	1	2	2	0	3	0	0	2	1	2	3
22125	2	1	2	1	2	2	2	3	0	0	2	0	0	0
22131	2	1	2	2	2	2	2	3	0	0	2	1	1	4
22138	2	2	1	1	1	2	1	3	0	0	2	0	0	0
22140	2	2	3	4	2	3	0	3	0	0	2	0	0	0
22145	2	1	4	1	1	3	1	3	0	0	2	0	0	0
22148	2	2	4	1	2	2	1	3	0	0	2	0	0	0
22155	2	1	2	1	2	2	2	3	0	0	2	0	0	0
22158	2	2	4	2	1	1	2	4	0	0	2	1	3	15
22162	2	1	5	1	2	3	1	3	0	0	2	1	4	5
22163	2	2	3	1	1	2	2	3	0	0	2	0	0	0
22166	2	1	5	2	2	3	2	3	0	0	2	1	2	5
22167	2	2	3	2	3	4	2	3	0	0	2	1	10	32
22170	2	2	3	2	2	3	1	3	0	0	2	0	0	0
22172	2	1	5	4	4	3	0	4	0	0	2	0	0	0
22177	2	1	5	2	2	2	0	3	0	1	2	1	7	26
22178	2	1	1	1	1	2	0	4	0	0	2	0	0	0
22180	2	2	5	2	2	2	1	3	0	0	2	1	9	35
22190	1	2	1	3	2	3	1	3	0	1	2	0	0	0
22196	1	2	1	2	2	2	1	5	0	0	2	0	0	0
22199	1	2	1	3	3	3	1	3	0	0	2	0	0	0
22200	1	2	2	2	2	3	1	3	0	1	2	0	0	0
22209	1	1	1	2	2	2	1	5	0	0	2	0	0	0
33041	1	2	5	4	4	3	1	3	0	0	2	1	12	39
33042	1	1	4	3	3	3	2	6	0	0	2	1	11	22
33068	2	2	2	3	3	3	2	4	0	0	2	1	2	2
33069	2	2	4	1	2	2	2	5	0	0	2	1	8	32
33073	2	2	2	3	2	3	2	4	0	0	2	1	2	5
33074	2	2	3	3	2	3	2	5	0	1	2	1	4	14
33075	2	1	2	2	3	3	2	6	0	0	2	0	0	0
33077	2	1	3	2	2	3	2	4	0	0	2	1	7	16
33079	2	1	3	1	2	1	2	3	0	0	2	1	2	2
33080	2	2	4	2	2	2	2	4	0	0	2	1	7	20
33081	2	2	2	2	3	2	2	4	0	0	2	1	1	1
33082	2	1	5	2	2	1	2	4	0	0	2	1	3	10
33083	2	1	5	2	2	1	2	4	0	0	2	1	17	54
33084	2	1	4	1	2	1	2	4	0	0	2	1	11	32
33090	2	1	5	2	2	1	2	4	0	1	2	1	4	6
33093	1	1	3	2	3	3	2	4	0	1	2	0	0	0
33098	1	2	5	2	3	2	2	4	0	1	2	1	2	4
33119	1	1	2	4	4	4	2	7	0	1	2	1	5	5
33122	1	2	5	3	3	2	2	4	0	0	2	1	17	57
33129	1	2	3	3	3	3	2	4	0	0	2	1	1	2
33142	1	1	2	2	3	2	2	5	0	0	2	1	1	1
33143	1	2	3	2	3	2	1	4	0	1	2	1	1	3
33144	1	2	4	2	3	2	2	3	0	1	2	0	0	0
33147	1	2	1	3	3	2	2	5	0	0	2	0	0	0
33155	1	1	1	2	2	2	1	5	0	0	2	0	0	0
33158	1	1	2	2	2	3	1	3	0	1	2	0	0	0
33159	1	1	1	3	3	3	1	3	0	0	2	0	0	0
33160	1	2	1	2	2	2	1	5	0	0	2	0	0	0
33164	2	2	5	2	2	2	1	3	0	0	2	1	9	35
33165	2	2	3	2	2	3	1	3	0	0	2	0	0	0
33166	2	1	4	2	1	1	2	4	0	0	2	1	3	15
33167	2	1	2	2	2	2	2	3	0	0	2	1	1	4
33170	2	1	4	2	2	2	0	4	0	0	2	1	1	4
33179	1	2	3	4	3	3	2	3	0	1	2	0	0	0
33182	1	2	4	2	2	2	2	3	0	0	2	0	0	0
33196	2	2	3	2	2	3	2	3	0	0	2	1	6	22
33201	2	2	4	1	2	4	2	6	0	0	2	1	7	21
33202	2	2	5	3	3	3	0	3	0	0	2	1	7	19
33204	2	2	2	3	2	4	0	3	0	0	2	0	0	0
33209	2	2	5	2	2	2	2	4	0	0	2	1	2	9
33210	2	1	5	3	2	3	2	3	0	0	2	1	2	3
33212	2	1	5	2	2	1	1	5	0	0	2	1	7	22
33213	2	2	4	1	2	2	2	3	0	0	2	1	10	32
33214	2	2	5	3	3	3	2	3	0	0	2	1	7	29
33219	2	1	5	3	2	2	2	4	0	0	2	1	10	16
33222	2	1	3	1	1	2	1	3	0	0	2	0	0	0
33235	1	1	2	4	3	3	2	3	0	0	2	0	0	0
33239	1	2	2	3	3	3	2	4	0	0	2	1	2	2
33245	1	1	1	2	2	3	2	4	0	0	2	0	0	0
33252	1	1	4	2	2	3	2	3	0	0	2	1	10	18
33255	1	2	5	2	2	3	2	3	0	0	2	1	4	18
44006	1	2	4	2	3	2	2	3	0	0	2	1	15	55
44012	1	2	1	3	3	2	2	5	0	0	2	0	0	0
44021	1	1	3	3	3	3	2	4	0	0	2	0	0	0
44022	1	1	3	4	3	3	1	3	0	1	2	1	7	13
44023	1	1	4	2	3	2	2	3	0	1	2	0	0	0
44024	1	2	3	2	3	2	1	4	0	1	2	1	1	3
44025	1	1	2	2	3	2	2	5	0	0	2	1	1	1
44049	1	2	3	3	3	3	2	4	0	0	2	1	1	2
44063	1	2	5	3	3	2	2	4	0	0	2	1	17	57
44066	1	1	2	2	3	2	2	4	0	0	2	0	0	0
44067	1	1	2	3	4	2	2	4	0	0	2	1	2	2
44070	1	1	2	2	3	2	0	3	0	0	2	1	5	7
44071	1	1	2	4	4	4	2	7	0	1	2	1	5	5
44083	1	1	3	3	3	2	2	4	0	0	2	1	4	4
44112	1	1	3	2	4	3	2	3	0	0	2	0	0	0
44116	1	1	5	2	3	2	2	4	0	1	2	1	2	4
44125	1	2	5	1	2	3	2	3	0	0	2	1	6	13
44126	1	1	3	2	3	3	2	4	0	1	2	0	0	0
44130	2	1	5	2	2	1	2	4	0	1	2	1	4	6
44132	2	2	4	1	2	3	1	3	0	0	2	1	1	3
44133	2	1	1	2	2	3	2	3	0	0	2	1	8	12
44135	2	1	4	2	2	3	2	4	0	0	2	1	3	7
44137	2	1	1	3	2	2	2	4	0	0	2	0	0	0
44139	2	2	4	2	2	2	2	5	0	0	2	1	11	34
44140	2	1	5	2	2	2	2	4	0	0	2	1	1	6
44143	2	1	4	1	2	1	2	4	0	0	2	1	11	32
44145	2	1	5	2	2	1	2	4	0	0	2	1	17	54
44147	2	1	5	2	2	1	2	4	0	0	2	1	3	10
44148	2	2	2	2	3	2	2	4	0	0	2	1	1	1
44149	2	2	4	2	2	2	2	4	0	0	2	1	7	20
44150	1	1	4	4	3	3	2	4	0	0	2	1	1	4
44151	2	1	3	1	2	1	2	3	0	0	2	1	2	2
44152	2	1	3	2	2	2	2	6	0	0	2	0	0	0
44159	2	2	2	4	3	3	2	4	0	1	2	0	0	0
44162	2	1	2	2	2	3	2	3	0	0	2	1	4	4
44164	2	1	3	2	2	3	2	4	0	0	2	1	7	16
44167	2	2	3	2	2	1	2	5	0	0	2	1	17	43
44169	2	1	2	2	3	3	2	6	0	0	2	0	0	0
44170	2	2	3	3	2	3	2	5	0	1	2	1	4	14
44171	2	2	4	4	2	3	2	4	0	0	2	1	8	24
44172	2	2	2	3	2	3	2	4	0	0	2	1	2	5
44174	2	1	3	2	3	3	2	3	0	0	2	0	0	0
44182	2	2	2	1	3	2	2	5	0	0	2	1	6	8
44183	2	2	4	1	2	2	2	5	0	0	2	1	8	32
44185	2	2	2	3	3	3	2	4	0	0	2	1	2	2
44186	2	2	3	3	3	1	1	4	0	0	2	1	1	1
44188	2	1	3	2	2	3	2	4	0	0	2	1	7	20
44192	2	1	4	2	2	2	2	4	0	0	2	1	9	27
44196	2	2	4	2	2	3	2	4	0	0	2	1	10	40
44204	2	2	4	2	1	1	2	4	0	1	2	0	0	0
44208	2	1	5	2	1	2	2	4	0	0	2	1	11	40
44212	2	1	4	1	2	2	0	4	0	0	2	0	0	0
44219	2	1	2	3	3	3	2	4	0	0	2	1	8	25
44224	2	1	4	0	1	2	2	3	0	0	2	1	8	28
44225	2	1	3	1	2	2	2	4	0	0	2	1	7	17
44226	2	2	4	2	2	1	2	2	0	0	2	1	9	30
44227	2	1	1	2	2	2	1	4	0	0	2	0	0	0
44228	2	1	4	2	1	2	0	5	0	0	2	1	20	77
11012	1	2	5	2	2	2	2	3	3	1	1	0	0	0
11030	1	2	5	2	3	4	1	4	3	1	1	1	7	18
11041	1	1	2	3	3	3	2	4	3	1	1	1	2	2
11150	1	1	4	2	2	3	2	5	3	1	1	1	1	1
11160	1	1	4	4	3	4	2	4	3	1	1	0	0	0
22051	1	1	5	2	3	2	2	3	3	1	1	0	0	0
33228	1	1	4	4	3	4	2	4	3	1	1	0	0	0
33232	1	1	4	2	2	3	2	5	3	1	1	1	1	1
11001	1	2	2	3	2	3	2	3	2	1	1	0	0	0
11003	1	2	4	4	4	3	2	3	2	0	1	0	0	0
11011	1	2	5	3	2	2	2	3	2	0	1	0	0	0
11014	1	1	4	2	2	2	2	5	2	1	1	1	0	2
11016	1	1	3	3	2	4	2	4	2	1	1	1	1	2
11018	1	1	3	3	2	3	2	4	2	1	1	0	0	0
11020	1	1	3	3	3	3	2	5	2	1	1	1	2	2
11021	1	1	3	3	3	3	2	3	2	1	1	0	0	0
11024	1	2	4	2	2	2	2	3	2	0	1	1	2	2
11025	1	1	5	4	3	3	2	4	2	1	1	0	0	0
11027	1	1	5	3	3	3	2	5	2	0	1	1	9	17
11029	1	1	5	2	2	3	2	4	2	1	1	1	9	24
11043	1	1	4	2	2	2	2	4	2	1	1	1	3	6
11053	1	1	3	2	2	2	2	3	2	1	1	1	1	2
11057	1	2	2	3	3	4	2	7	2	0	1	1	1	5
11060	1	2	5	3	3	3	1	5	2	1	1	1	11	43
11061	1	2	4	4	3	3	2	4	2	1	1	0	0	0
11066	1	1	3	2	3	2	2	4	2	1	1	0	0	0
11091	1	1	5	2	2	2	2	4	2	1	1	1	3	4
11098	1	1	4	1	1	4	2	5	2	1	1	1	7	22
11100	1	1	5	2	2	2	2	3	2	0	1	1	5	11
11137	1	2	4	2	4	3	2	4	2	1	1	0	0	0
11139	1	2	2	3	3	3	2	4	2	1	1	0	0	0
11142	1	1	4	3	3	3	2	4	2	1	1	1	2	4
11157	1	1	5	4	3	2	0	5	2	0	1	1	2	4
11167	1	2	2	2	2	3	2	5	2	1	1	0	0	0
11169	1	1	2	4	4	2	2	3	2	0	1	0	0	0
11171	1	1	4	2	4	3	2	5	2	1	1	0	0	0
11177	1	1	3	4	4	2	0	4	2	0	1	0	0	0
11188	2	1	1	2	2	3	0	3	2	0	1	0	0	0
11215	2	2	3	2	2	2	2	3	2	1	1	0	0	0
22002	1	1	1	2	3	3	2	4	2	1	1	0	0	0
22003	1	2	1	3	4	2	2	3	2	1	1	0	0	0
22018	1	2	3	3	3	2	2	3	2	1	1	1	6	24
22041	1	1	1	4	4	3	2	4	2	0	1	0	0	0
22054	1	1	3	2	2	3	2	2	2	1	1	0	0	0
22056	1	2	5	3	4	2	2	4	2	1	1	1	3	6
22057	1	1	3	4	3	3	2	3	2	1	1	0	0	0
22067	1	2	4	2	2	2	2	2	2	1	1	1	2	3
22090	1	2	3	2	3	2	2	5	2	0	1	0	0	0
22122	2	2	5	2	3	2	2	4	2	0	1	1	8	30
22142	2	1	5	1	2	3	1	3	2	1	1	0	0	0
33005	1	2	4	4	4	3	2	3	2	1	1	1	11	21
33027	1	1	4	4	4	3	2	3	2	1	1	1	3	4
33059	2	2	2	2	3	1	1	3	2	1	1	0	0	0
33078	2	2	1	3	2	3	2	4	2	1	1	0	0	0
33089	2	1	4	3	3	2	2	4	2	1	1	1	4	14
33096	1	2	2	4	3	2	2	4	2	0	1	1	5	15
33103	1	2	4	2	3	3	2	3	2	1	1	1	3	10
33109	1	2	4	4	4	2	2	4	2	0	1	0	0	0
33125	1	2	5	3	3	2	2	5	2	0	1	1	2	5
33134	1	2	1	3	3	3	2	5	2	0	1	0	0	0
33135	1	1	1	2	3	2	2	2	2	0	1	0	0	0
33138	1	2	5	2	2	2	2	4	2	0	1	1	10	34
33153	1	1	3	4	4	3	2	5	2	0	1	0	0	0
33185	1	1	1	4	4	3	2	4	2	0	1	0	0	0
33193	1	2	3	3	3	2	2	3	2	1	1	1	6	24
33226	1	1	4	2	4	3	2	5	2	1	1	0	0	0
33242	1	1	4	1	1	4	2	5	2	1	1	1	7	22
33248	1	2	5	3	3	3	1	5	2	1	1	1	11	43
33249	1	2	2	3	3	4	2	7	2	0	1	1	1	5
33250	1	1	3	2	2	2	2	3	2	1	1	1	1	2
33257	1	1	5	2	2	3	2	4	2	1	1	1	9	24
44005	1	1	3	4	4	3	2	5	2	0	1	0	0	0
44016	1	2	5	3	3	3	2	4	2	1	1	0	0	0
44030	1	1	5	4	4	2	2	3	2	1	1	1	3	6
44032	1	2	5	2	2	2	2	4	2	0	1	1	10	34
44034	1	1	5	4	3	2	2	5	2	1	1	1	1	3
44040	1	1	1	2	3	2	2	2	2	0	1	0	0	0
44044	1	1	1	3	3	3	2	5	2	0	1	0	0	0
44057	1	2	5	3	3	2	2	5	2	0	1	1	2	5
44061	1	1	4	4	4	3	2	3	2	0	1	1	6	8
44074	1	2	3	3	3	2	2	3	2	1	1	0	0	0
44075	1	2	3	4	3	4	2	4	2	1	1	1	1	1
44093	1	2	4	4	4	2	2	4	2	0	1	0	0	0
44100	1	1	4	3	2	2	1	4	2	0	1	0	0	0
44106	1	2	4	2	3	3	2	3	2	1	1	1	3	10
44122	1	1	2	4	3	2	2	4	2	0	1	1	5	15
44131	2	1	4	3	3	2	2	4	2	1	1	1	4	14
44154	2	2	1	3	2	3	2	4	2	1	1	0	0	0
44161	2	1	3	3	3	2	2	5	2	0	1	1	1	3
44202	2	1	4	2	2	2	0	3	2	0	1	1	9	27
44210	2	1	5	2	3	1	2	3	2	1	1	1	6	17
44220	2	2	4	3	3	2	2	5	2	1	1	1	10	25
44231	2	1	2	2	3	1	1	3	2	1	1	0	0	0
11002	1	2	5	4	4	2	0	3	1	0	1	1	3	6
11009	1	2	5	3	3	2	0	3	1	1	1	1	1	3
11013	1	2	5	1	1	1	2	4	1	1	1	1	5	20
11032	1	2	5	0	2	2	1	4	1	0	1	1	1	1
11054	1	1	3	3	3	4	1	3	1	1	1	0	0	0
11068	1	1	3	2	3	4	2	4	1	0	1	0	0	0
11073	1	2	3	4	4	3	2	5	1	1	1	1	2	2
11076	1	1	5	3	2	2	2	4	1	1	1	1	2	3
11104	1	1	5	3	3	3	2	4	1	0	1	0	0	0
11106	1	2	5	2	2	3	1	5	1	0	1	1	2	5
11113	1	2	5	2	1	4	0	5	1	1	1	0	0	0
11115	1	2	5	3	2	2	2	5	1	1	1	1	3	10
11131	1	2	3	2	3	2	2	4	1	0	1	0	0	0
11146	1	1	5	2	3	3	2	4	1	0	1	1	3	9
11147	1	2	3	2	3	3	2	4	1	0	1	1	2	4
11172	1	1	4	4	4	2	2	4	1	0	1	0	0	0
11186	2	2	2	3	3	3	2	5	1	1	1	0	0	0
11187	2	1	3	3	3	2	1	3	1	0	1	0	0	0
11233	2	2	5	1	2	2	2	5	1	0	1	0	0	0
11265	2	1	1	1	2	3	2	3	1	0	1	0	0	0
22005	1	1	2	2	3	2	2	3	1	1	1	0	0	0
22008	1	1	3	3	3	3	2	4	1	1	1	1	4	8
22026	1	1	5	3	2	2	2	6	1	1	1	0	0	0
22028	1	2	2	4	4	2	2	3	1	0	1	0	0	0
22032	1	1	4	3	2	2	2	4	1	1	1	0	0	0
22039	1	1	2	3	3	3	2	3	1	1	1	1	5	25
22046	1	2	5	2	2	2	2	3	1	0	1	1	12	38
22047	1	1	3	3	3	4	2	5	1	1	1	0	0	0
22048	1	1	3	2	3	2	2	4	1	1	1	0	0	0
22058	1	1	4	4	4	3	1	3	1	0	1	0	0	0
22059	1	1	4	4	4	3	2	4	1	1	1	0	0	0
22063	1	1	2	3	3	2	0	4	1	1	1	0	0	0
22065	1	2	5	2	2	3	2	3	1	0	1	0	0	0
22070	1	2	3	3	3	2	2	3	1	1	1	0	0	0
22072	1	2	4	3	3	3	2	6	1	1	1	1	5	17
22084	1	1	5	2	4	3	1	3	1	1	1	0	0	0
22088	1	2	3	4	4	4	2	3	1	0	1	0	0	0
22098	1	2	5	4	3	2	1	3	1	1	1	1	3	12
22100	1	2	5	4	3	2	2	4	1	0	1	1	8	30
22109	2	2	1	0	1	2	2	3	1	1	1	0	0	0
22146	2	1	1	0	2	1	1	5	1	0	1	0	0	0
22151	2	2	4	3	3	3	0	3	1	1	1	0	0	0
22152	2	1	2	2	4	4	1	3	1	0	1	0	0	0
22153	2	1	2	1	0	2	1	3	1	1	1	0	0	0
22154	2	1	2	2	2	2	0	3	1	0	1	0	0	0
22169	2	1	5	2	2	2	1	3	1	1	1	1	5	13
22193	1	2	1	2	2	3	1	4	1	1	1	0	0	0
33026	1	2	4	2	3	3	2	3	1	1	1	0	0	0
33050	1	1	5	2	2	3	2	5	1	1	1	0	0	0
33111	1	1	3	4	4	3	2	5	1	1	1	1	5	6
33148	1	2	1	3	2	3	2	3	1	0	1	0	0	0
33151	1	2	2	4	4	3	2	4	1	1	1	1	4	4
33154	1	2	3	3	3	2	1	5	1	0	1	1	1	1
33172	2	2	1	0	1	2	2	3	1	1	1	0	0	0
33174	1	1	5	4	3	2	1	3	1	1	1	1	3	12
33181	1	2	3	3	3	2	2	3	1	1	1	0	0	0
33188	1	2	2	4	4	2	2	3	1	0	1	0	0	0
33189	1	1	5	3	2	2	2	6	1	1	1	0	0	0
33220	2	1	3	3	3	2	1	3	1	0	1	0	0	0
33233	1	2	3	2	3	3	2	4	1	0	1	1	2	4
33234	1	1	5	2	3	3	2	4	1	0	1	1	3	9
33241	1	2	5	2	2	3	1	5	1	0	1	1	2	5
33246	1	1	3	2	3	4	2	4	1	0	1	0	0	0
44004	1	2	3	3	3	2	1	5	1	0	1	1	1	1
44008	1	2	2	4	4	3	2	4	1	1	1	1	4	4
44011	1	2	1	3	2	3	2	3	1	0	1	0	0	0
44086	1	2	3	4	4	3	2	3	1	0	1	0	0	0
44087	1	2	3	3	4	2	2	4	1	1	1	1	4	12
44090	1	1	3	4	4	3	2	5	1	1	1	1	5	6
44096	1	2	4	2	2	1	2	3	1	1	1	1	6	9
44102	1	1	3	3	3	3	2	3	1	1	1	0	0	0
44111	1	2	4	4	3	3	2	3	1	0	1	1	8	22
44121	1	1	4	2	3	3	2	3	1	1	1	1	3	6
44168	2	2	4	3	3	2	1	4	1	0	1	1	11	36
44211	2	1	2	2	2	1	0	6	1	1	1	0	0	0
11004	1	2	2	3	3	3	2	4	0	1	1	0	0	0
11006	1	1	2	4	3	3	2	5	0	0	1	1	7	20
11008	1	2	4	4	4	3	2	3	0	0	1	1	4	12
11010	1	2	3	4	3	2	2	4	0	1	1	0	0	0
11022	1	2	1	2	2	2	2	5	0	0	1	1	1	1
11026	1	2	4	2	3	2	2	5	0	0	1	1	5	10
11028	1	1	1	2	2	3	1	4	0	0	1	0	0	0
11031	1	1	2	0	2	2	2	5	0	0	1	0	0	0
11034	1	1	2	2	2	4	2	5	0	0	1	0	0	0
11036	1	2	5	2	3	2	2	3	0	0	1	1	6	9
11037	1	1	1	2	3	3	2	3	0	0	1	0	0	0
11044	1	1	4	2	2	2	2	5	0	1	1	1	1	4
11047	1	1	5	1	2	2	2	3	0	1	1	1	3	13
11051	1	1	1	2	2	2	2	3	0	1	1	0	0	0
11056	1	1	2	4	3	3	1	5	0	0	1	0	0	0
11058	1	1	1	3	2	3	1	5	0	0	1	0	0	0
11065	1	2	2	3	3	2	2	3	0	0	1	0	0	0
11067	1	1	5	3	3	1	2	3	0	1	1	0	0	0
11072	1	2	5	2	2	3	2	4	0	0	1	1	1	2
11096	1	1	5	2	2	3	2	5	0	0	1	1	2	2
11097	1	1	5	2	2	3	2	4	0	0	1	1	3	3
11105	1	1	5	3	1	2	0	4	0	0	1	1	2	8
11109	1	2	4	1	1	1	2	5	0	0	1	1	4	8
11118	1	1	1	2	2	2	2	4	0	0	1	0	0	0
11126	1	2	1	3	3	2	2	5	0	0	1	0	0	0
11133	1	2	4	4	4	3	1	4	0	1	1	1	5	11
11135	1	1	3	0	1	1	1	4	0	0	1	0	0	0
11138	1	1	3	3	3	4	2	5	0	0	1	0	0	0
11163	1	2	2	3	3	4	1	3	0	0	1	0	0	0
11178	2	2	1	2	2	3	1	3	0	1	1	0	0	0
11190	2	2	1	1	1	2	1	3	0	0	1	0	0	0
11191	2	2	1	2	2	2	1	3	0	0	1	0	0	0
11200	2	2	5	0	0	3	1	3	0	0	1	1	11	41
11201	2	2	2	1	1	1	0	5	0	0	1	0	0	0
11202	2	1	1	1	1	1	2	3	0	0	1	0	0	0
11204	2	1	3	0	0	1	1	3	0	0	1	1	3	5
11214	2	2	1	1	1	3	0	4	0	0	1	0	0	0
11239	2	1	1	0	1	2	0	4	0	0	1	0	0	0
11241	2	2	4	3	2	3	2	5	0	0	1	1	7	19
11242	2	2	3	3	2	3	1	5	0	0	1	1	3	6
11244	2	2	2	1	2	2	2	6	0	1	1	0	0	0
11250	2	1	3	2	2	2	2	3	0	0	1	1	2	3
11252	2	2	1	3	2	3	2	5	0	0	1	0	0	0
11254	2	2	1	1	1	1	1	4	0	0	1	0	0	0
11261	2	1	2	3	3	3	2	4	0	0	1	0	0	0
11263	2	2	2	3	2	2	2	4	0	0	1	0	0	0
11266	2	1	2	1	2	1	2	5	0	0	1	1	2	2
11268	2	2	2	0	2	3	2	3	0	0	1	1	2	4
11269	2	2	1	1	2	2	2	3	0	0	1	0	0	0
11270	2	2	1	2	2	2	2	4	0	0	1	0	0	0
11271	2	1	3	1	2	1	2	5	0	0	1	1	2	3
11272	2	2	4	1	1	1	2	5	0	1	1	0	0	0
11273	2	1	4	1	2	2	2	3	0	0	1	1	2	2
11274	2	1	4	1	1	1	2	6	0	0	1	1	1	3
11275	2	2	1	1	2	2	2	3	0	0	1	0	0	0
11277	2	2	1	2	1	3	0	4	0	0	1	0	0	0
11279	2	1	2	2	2	4	2	3	0	0	1	0	0	0
11282	2	1	1	2	3	3	2	4	0	0	1	0	0	0
11283	2	1	3	0	0	4	2	3	0	0	1	1	1	1
11285	2	1	2	2	2	3	2	5	0	0	1	0	0	0
11287	2	1	2	0	0	2	2	5	0	0	1	0	0	0
22021	1	2	1	3	3	2	0	3	0	0	1	0	0	0
22022	1	2	1	3	2	3	1	3	0	0	1	0	0	0
22036	1	2	4	3	3	2	2	3	0	0	1	1	8	15
22042	1	2	1	4	4	2	1	4	0	0	1	0	0	0
22062	1	1	4	3	3	3	2	3	0	1	1	1	3	6
22068	1	2	3	3	3	3	2	2	0	0	1	0	0	0
22069	1	2	3	4	4	3	2	5	0	1	1	0	0	0
22073	1	1	4	3	3	3	2	2	0	0	1	1	1	5
22075	1	2	4	3	3	3	2	3	0	0	1	0	0	0
22081	1	2	2	4	4	2	2	4	0	0	1	0	0	0
22086	1	1	5	3	3	3	2	3	0	1	1	1	11	50
22087	1	1	2	3	3	2	2	4	0	0	1	0	0	0
22089	1	2	3	2	3	3	2	3	0	1	1	0	0	0
22091	1	2	3	3	3	2	2	3	0	0	1	0	0	0
22093	1	2	2	4	3	2	2	4	0	0	1	0	0	0
22094	1	1	3	3	3	2	2	4	0	0	1	0	0	0
22101	1	1	3	3	4	3	0	3	0	0	1	0	0	0
22106	1	1	5	4	3	3	1	3	0	0	1	0	0	0
22108	2	1	1	1	2	2	0	5	0	0	1	0	0	0
22115	2	1	1	1	2	2	2	3	0	0	1	0	0	0
22119	2	1	3	2	3	3	1	3	0	0	1	0	0	0
22123	2	2	5	2	2	2	2	3	0	0	1	1	3	7
22129	2	1	2	1	1	2	1	3	0	0	1	1	1	1
22139	2	1	2	1	1	3	0	3	0	0	1	0	0	0
22141	2	1	1	1	1	2	1	4	0	0	1	0	0	0
22144	2	2	1	0	0	1	0	5	0	0	1	0	0	0
22147	2	2	4	1	1	2	1	3	0	0	1	1	4	15
22156	2	2	2	2	1	2	0	3	0	0	1	0	0	0
22157	2	2	3	1	2	1	1	3	0	0	1	0	0	0
22160	2	2	5	1	1	3	0	3	0	0	1	0	0	0
22181	2	1	3	2	2	3	1	4	0	0	1	1	8	31
22183	2	1	1	1	1	3	0	3	0	0	1	0	0	0
22192	1	2	1	2	2	2	2	4	0	0	1	0	0	0
22202	1	1	1	2	2	2	1	4	0	0	1	0	0	0
22206	1	2	1	3	3	2	1	5	0	0	1	0	0	0
33011	1	1	4	2	3	3	2	4	0	0	1	1	12	37
33013	1	2	5	3	3	2	2	4	0	1	1	1	12	26
33060	2	1	2	2	1	1	2	4	0	1	1	1	2	4
33062	2	2	1	2	2	2	2	4	0	0	1	0	0	0
33064	2	1	4	2	2	2	2	5	0	0	1	1	1	1
33066	2	1	1	1	2	2	2	4	0	0	1	0	0	0
33076	2	1	2	1	3	2	2	3	0	0	1	1	2	2
33086	1	2	1	4	3	3	2	5	0	0	1	1	2	2
33088	2	2	2	2	2	1	1	3	0	0	1	0	0	0
33099	1	1	5	2	3	2	2	4	0	1	1	1	2	7
33112	1	1	3	3	3	3	2	3	0	1	1	1	2	6
33131	1	2	2	2	3	2	0	4	0	0	1	0	0	0
33133	1	1	1	2	3	2	2	4	0	0	1	1	4	4
33141	1	1	1	3	3	3	0	4	0	0	1	0	0	0
33146	1	2	2	2	3	2	2	4	0	0	1	1	2	2
33156	1	2	1	3	3	2	1	5	0	0	1	0	0	0
33157	1	2	1	2	2	2	1	4	0	0	1	0	0	0
33161	1	2	1	2	2	2	2	4	0	0	1	0	0	0
33163	2	1	1	1	1	3	0	3	0	0	1	0	0	0
33168	2	2	5	2	2	2	2	3	0	0	1	1	3	7
33169	2	2	3	2	3	3	1	3	0	0	1	0	0	0
33171	2	1	1	1	2	2	2	3	0	0	1	0	0	0
33176	1	1	3	3	3	2	2	4	0	0	1	0	0	0
33177	1	2	2	4	3	2	2	4	0	0	1	0	0	0
33178	1	2	3	3	3	2	2	3	0	0	1	0	0	0
33180	1	2	4	3	3	3	2	3	0	0	1	0	0	0
33184	1	2	1	4	4	2	1	4	0	0	1	0	0	0
33191	1	2	1	3	2	3	1	3	0	0	1	0	0	0
33192	1	2	1	3	3	2	0	3	0	0	1	0	0	0
33194	2	1	2	2	2	3	2	5	0	0	1	0	0	0
33195	2	1	1	2	3	3	2	4	0	0	1	0	0	0
33197	2	2	1	1	2	2	2	3	0	0	1	0	0	0
33198	2	2	2	0	2	3	2	3	0	0	1	1	2	4
33200	2	1	2	1	2	1	2	5	0	0	1	1	2	2
33205	2	2	1	3	2	3	2	5	0	0	1	0	0	0
33206	2	2	2	1	2	2	2	6	0	1	1	0	0	0
33207	2	2	4	3	2	3	2	5	0	0	1	1	7	19
33208	2	1	1	0	1	2	0	4	0	0	1	0	0	0
33227	1	2	2	3	3	4	1	3	0	0	1	0	0	0
33247	1	1	2	3	3	2	2	3	0	0	1	0	0	0
33251	1	1	1	2	2	2	2	3	0	1	1	0	0	0
33253	1	1	1	2	3	3	2	3	0	0	1	0	0	0
33256	1	1	2	0	2	2	2	5	0	0	1	0	0	0
33258	1	1	1	2	2	3	1	4	0	0	1	0	0	0
33259	1	2	1	2	2	2	2	5	0	0	1	1	1	1
33260	1	2	3	4	3	2	2	4	0	1	1	0	0	0
44013	1	1	2	2	3	2	2	4	0	0	1	1	2	2
44018	1	2	5	2	2	2	2	5	0	1	1	1	7	30
44026	1	2	3	3	3	2	2	4	0	1	1	1	2	2
44027	1	1	1	3	3	3	0	4	0	0	1	0	0	0
44028	1	2	1	3	3	2	2	4	0	0	1	1	3	5
44042	1	2	3	4	3	3	2	4	0	1	1	1	2	3
44045	1	2	1	2	3	2	2	4	0	0	1	1	4	4
44047	1	2	2	2	3	2	0	4	0	0	1	0	0	0
44079	1	2	3	4	3	2	2	4	0	1	1	0	0	0
44085	1	1	3	3	3	3	2	3	0	1	1	1	2	6
44114	1	1	5	2	3	2	2	4	0	1	1	1	2	7
44134	2	1	2	2	2	1	1	3	0	0	1	0	0	0
44138	2	1	2	2	2	4	2	4	0	0	1	1	3	4
44141	1	2	1	4	3	3	2	5	0	0	1	1	2	2
44163	2	1	4	2	2	3	1	5	0	0	1	1	2	4
44165	2	1	2	1	3	2	2	3	0	0	1	1	2	2
44175	2	1	3	3	3	3	2	3	0	1	1	1	4	16
44191	2	1	1	1	2	2	2	4	0	0	1	0	0	0
44198	2	2	1	2	2	2	0	3	0	0	1	1	5	8
44201	2	1	2	3	3	2	2	4	0	0	1	0	0	0
44206	2	1	4	2	2	2	2	5	0	0	1	1	1	1
44209	2	2	4	2	3	2	2	5	0	0	1	1	8	14
44216	2	2	1	2	2	2	2	4	0	0	1	0	0	0
44217	2	1	2	3	3	2	2	4	0	0	1	0	0	0
44223	2	1	2	2	1	1	2	4	0	1	1	1	2	4
11148	1	1	4	4	4	3	2	3	3	1	0	0	0	0
44078	1	1	3	3	4	2	2	5	3	0	0	1	1	1
11071	1	1	3	4	4	2	2	5	2	1	0	0	0	0
11130	1	1	1	3	3	3	2	5	2	0	0	0	0	0
11153	1	2	3	2	3	2	1	4	2	0	0	0	0	0
11174	1	2	1	3	4	4	0	3	2	1	0	0	0	0
22014	1	2	3	2	3	3	1	4	2	1	0	0	0	0
22016	1	2	4	3	3	2	2	2	2	1	0	0	0	0
22017	1	1	3	3	3	2	1	3	2	1	0	0	0	0
22034	1	1	4	4	4	3	2	3	2	1	0	0	0	0
22038	1	1	4	3	2	3	2	3	2	0	0	0	0	0
22050	1	1	5	3	3	2	2	2	2	1	0	1	6	28
22060	1	1	5	4	4	3	1	6	2	1	0	1	5	20
22092	1	2	3	2	3	3	2	5	2	1	0	0	0	0
22102	1	1	4	3	3	3	1	3	2	1	0	0	0	0
22105	1	2	3	4	4	3	0	3	2	0	0	0	0	0
33048	1	1	5	4	3	3	2	3	2	1	0	0	0	0
33108	1	1	4	3	3	3	2	4	2	1	0	1	2	10
33114	1	1	3	2	3	2	2	1	2	0	0	0	0	0
33116	1	1	3	3	3	3	2	5	2	1	0	1	1	2
33117	1	2	3	3	4	3	2	5	2	1	0	0	0	0
33173	1	2	3	4	4	3	0	3	2	0	0	0	0	0
33186	1	1	4	3	2	3	2	3	2	0	0	0	0	0
33187	1	1	4	4	4	3	2	3	2	1	0	0	0	0
33225	1	2	1	3	4	4	0	3	2	1	0	0	0	0
44043	1	1	3	4	4	3	2	5	2	1	0	0	0	0
44055	1	2	4	3	3	3	1	4	2	1	0	1	7	19
44076	1	2	3	3	4	3	2	5	2	1	0	0	0	0
44077	1	1	3	3	3	3	2	5	2	1	0	1	1	2
44081	1	1	3	2	3	2	2	1	2	0	0	0	0	0
44094	1	1	4	3	3	3	2	4	2	1	0	1	2	10
44157	2	2	4	2	3	2	2	4	2	0	0	1	3	7
44200	2	1	3	2	2	4	2	3	2	0	0	1	3	10
11070	1	1	4	4	4	3	2	5	1	0	0	0	0	0
22007	1	2	5	4	4	2	2	3	1	0	0	0	0	0
22064	1	2	3	3	3	3	2	3	1	1	0	0	0	0
22104	1	2	4	4	3	2	2	3	1	1	0	1	1	4
22107	1	2	5	4	3	3	2	3	1	0	0	1	6	30
44054	1	1	3	3	3	3	2	5	1	1	0	0	0	0
44115	1	2	5	3	3	2	1	4	1	1	0	1	8	28
11062	1	1	2	3	3	2	1	3	0	0	0	0	0	0
11121	1	2	1	4	4	3	0	4	0	0	0	0	0	0
11124	1	1	1	2	3	3	2	4	0	0	0	0	0	0
11128	1	2	1	3	3	2	1	4	0	0	0	0	0	0
11132	1	1	1	2	2	2	1	4	0	0	0	0	0	0
11136	1	1	1	2	2	2	1	4	0	0	0	0	0	0
11140	1	2	1	2	2	2	1	4	0	0	0	0	0	0
11152	1	2	1	2	3	2	0	5	0	0	0	0	0	0
11155	1	2	2	3	2	3	0	4	0	0	0	0	0	0
11158	1	2	1	4	3	2	0	6	0	0	0	0	0	0
11166	1	1	1	2	2	1	2	3	0	0	0	0	0	0
11236	2	2	1	1	1	1	2	5	0	0	0	0	0	0
11286	2	1	1	2	1	2	2	4	0	0	0	0	0	0
11288	2	2	1	0	0	3	2	4	0	0	0	0	0	0
22001	1	2	1	3	3	2	1	5	0	0	0	0	0	0
22023	1	1	1	4	3	3	1	3	0	0	0	0	0	0
22033	1	1	4	3	2	2	2	4	0	0	0	0	0	0
22043	1	2	1	2	3	3	0	5	0	0	0	0	0	0
22049	1	2	2	3	3	3	0	2	0	0	0	0	0	0
22052	1	1	4	3	3	2	0	4	0	0	0	0	0	0
22055	1	2	3	3	3	3	2	3	0	0	0	0	0	0
22061	1	2	5	3	3	3	2	3	0	0	0	0	0	0
22097	1	1	2	3	3	3	2	4	0	0	0	0	0	0
22099	1	2	5	4	4	3	2	3	0	0	0	0	0	0
22204	1	2	1	4	4	3	2	4	0	0	0	0	0	0
33061	2	2	1	2	2	2	1	5	0	0	0	0	0	0
33065	2	1	1	2	2	2	2	3	0	0	0	0	0	0
33067	2	1	4	1	2	2	2	4	0	0	0	1	6	19
33072	2	1	2	2	2	3	2	8	0	0	0	0	0	0
33140	1	1	5	4	3	2	2	2	0	1	0	1	7	24
33150	1	1	2	3	3	1	2	5	0	0	0	0	0	0
33190	1	1	1	4	3	3	1	3	0	0	0	0	0	0
33229	1	1	1	4	3	2	0	6	0	0	0	0	0	0
33230	1	1	2	3	2	3	0	4	0	0	0	0	0	0
33231	1	1	1	2	3	2	0	5	0	0	0	0	0	0
33236	1	2	1	2	2	2	1	4	0	0	0	0	0	0
33237	1	1	1	2	2	2	1	4	0	0	0	0	0	0
44009	1	1	2	3	3	1	2	5	0	0	0	0	0	0
44029	1	1	5	4	3	2	2	2	0	1	0	1	7	24
44128	1	1	3	3	3	3	2	4	0	0	0	0	0	0
44146	2	1	3	1	2	2	2	4	0	0	0	1	1	1
44160	2	2	4	2	3	3	2	5	0	0	0	0	0	0
44177	2	1	2	2	2	3	2	8	0	0	0	0	0	0
44187	2	1	3	1	2	2	2	4	0	0	0	1	6	19
44193	2	1	1	2	2	2	1	4	0	0	0	0	0	0
44195	2	1	1	2	2	2	2	3	0	0	0	0	0	0
44199	2	1	1	2	2	2	2	4	0	0	0	0	0	0
44218	2	1	3	2	2	2	2	6	0	0	0	0	0	0
44221	2	2	1	2	2	2	1	5	0	0	0	0	0	0
